# Supplementary material for: Applying decision-making capacity criteria in practice: A content analysis of court judgments
Source: PLoS One. 2021 Feb 5;16(2):e0246521. doi: 10.1371/journal.pone.0246521 (PMC7864395; doi:10.1371/journal.pone.0246521)
Supplement: S2 File — (XLSX) [file pone.0246521.s002.xlsx]

## Sheet: Sheet1
Date	Name of Judgment	Citation (neutral citation or BAILII citation)	Link
2009-04-08	Dorset CC v EH	[2009] EWHC 784 (Fam)	https://www.mentalhealthlaw.co.uk/Dorset_CC_v_EH_(2009)_EWHC_784_(Fam)
2009-05-28	Re F	[2009] EWCOP B30	https://www.bailii.org/cgi-bin/format.cgi?doc=/ew/cases/EWCOP/2009/B30.html&query=re+f
2009-11-20	J v Foundation Trust	[2009] EWHC 2972 (Fam)	https://www.bailii.org/ew/cases/EWHC/Fam/2009/2972.html
2009-12-21	A Primary Care Trust v P	[2009] EW Misc 10 (EWCOP)	https://www.bailii.org/ew/cases/Misc/2009/10.html
2010-06-15	DCC v LS	[2010] EWHC 1544 (Fam)	https://www.bailii.org/ew/cases/EWHC/Fam/2010/1544.html
2010-06-24	HBCC v LG & Ors	[2010] EWHC 1527 (Fam)	http://www.mentalhealthlaw.co.uk/media/HBCC_v_LG_%282010%29_EWHC_1527_%28Fam%29.pdf
2010-06-24	A Local Authority v Mrs A & Mr A	[2010] EWHC 1549 (Fam)	http://www.bailii.org/ew/cases/EWHC/Fam/2010/1549.html
2010-07-27	RT v LT & A Local Authority	[2010] EWHC 1910 (Fam)	http://www.bailii.org/ew/cases/EWHC/Fam/2010/1910.html
2010-08-16	Re D (statutory will)	[2010] EWHC 2159 (Ch)	https://www.bailii.org/ew/cases/EWHC/Ch/2010/2159.html
2010-09-22	LBL v RYJ & VJ	[2010] EWCOP 2665	http://www.bailii.org/ew/cases/EWCOP/2010/2665.html
2010-10-04	D v R & S	[2010] EWCOP 2405	http://www.bailii.org/ew/cases/EWCOP/2010/2405.html
2011-01-28	DBC v AB	[2011] EWCOP 101	https://www.bailii.org/cgi-bin/format.cgi?doc=/ew/cases/EWCOP/2011/101.html&query=AB
2011-06-30	PH v A Local Authority & Ors	[2011] EWCOP 1704	http://www.bailii.org/ew/cases/EWCOP/2011/1704.html
2011-07-15	WCC v GS and Others	[2011] EWCOP 2244	https://www.bailii.org/cgi-bin/format.cgi?doc=/ew/cases/EWCOP/2011/2244.html&query=WCC
2011-08-25	London LA v JH	[2011] EWCOP 2420	https://www.bailii.org/cgi-bin/format.cgi?doc=/ew/cases/EWCOP/2011/2420.html&query=london+LA+v+JH
2011-10-05	LG v DK	[2011] EWHC 2453 (COP)	https://www.bailii.org/ew/cases/EWCOP/2011/2453.html
2011-10-25	A local authority v FG	2011 EWHC 3932 (COP)	https://www.mentalhealthlaw.co.uk/media/LB_Haringey_v_FG_%28No._1%29_%282011%29_EWHC_3932_%28COP%29.pdf
2011-11-02	Cardiff City Council v Ross	CoP No. 12063905	https://www.mentalhealthlaw.co.uk/media/Cardiff_Council_v_Peggy_Ross_%282011%29_COP_28-10-11_12063905.pdf
2012-01-27	A local authority v H	[2012] EWCOP 49	https://www.bailii.org/cgi-bin/format.cgi?doc=/ew/cases/EWCOP/2012/49.html&query=a+local+authority+v+H									x
2012-02-15	EM v SC and CM	[2012] EWHC 1518 (COP)	https://www.mentalhealthlaw.co.uk/media/EM_v_SC_%282012%29_EWHC_1518_%28COP%29%2C_%282012%29_MHLO_56.pdf
2012-06-15	A Local Authority v E & Ors	[2012] EWCOP 1639	http://www.bailii.org/ew/cases/EWHC/COP/2012/1639.html
2012-06-26	XCC v AA	[2012] EWHC 2183 (COP)	https://www.bailii.org/ew/cases/EWCOP/2012/2183.html
2012-07-20	City of York Council v C	CoP No. 12015615	https://www.mentalhealthlaw.co.uk/media/CYC_v_PC_and_NC_%282012%29_MHLO_103_%28COP%29.pdf
2012-07-25	Y County Council v ZZ	[2012] EWCOP B34	http://www.bailii.org/ew/cases/EWCOP/2012/B34.html
2012-07-26	CC v KK & STCC	[2012] EWCOP 2136	http://www.bailii.org/ew/cases/EWCOP/2012/2136.html
2012-07-30	A, B and C v X & Z	2012 EWHC 2400 (COP)	https://www.mentalhealthlaw.co.uk/media/A%2C_B_and_C_v_X%2C_Y_and_Z_%282012%29_EWHC_2400_%28COP%29%2C_%282012%29_MHLO_112.pdf
2012-07-31	Re Harcourt: The Public Guardian v A	[2013] COPLR 69	https://www.mentalhealthlaw.co.uk/media/Re_Harcourt_%282012%29_MHLO_74_%28LPA%29.pdf
2012-07-31	Re Clarke	[2012] EWCOP 2256	http://www.bailii.org/ew/cases/EWCOP/2012/2256.html
2012-08-30	NHS Trust v L	[2012] EWHC 2741 (COP)	https://www.mentalhealthlaw.co.uk/media/Re_L%3B_The_NHS_Trust_v_L_%282012%29_EWHC_2741_%28COP%29%2C_%282012%29_MHLO_159.pdf
2012-10-15	NHS Trust v K	[2012] EWCOP 2922	https://www.bailii.org/cgi-bin/format.cgi?doc=/ew/cases/EWCOP/2012/2922.html&query=nhs+trust+v+K
2012-11-02	Re RGS	[2012] EWHC 4162 (COP)	https://www.bailii.org/ew/cases/EWCOP/2012/4162.html
2013-01-22	Re Buckley	[2013] EWHC 2965 (COP)	https://www.bailii.org/ew/cases/EWCOP/2013/2965.html									x
2013-03-01	PC & NC v City of York Council	[2013] EWCA Civ 478	http://www.bailii.org/ew/cases/EWCA/Civ/2013/478.html
2013-03-27	A NHS Trust v Dr A	[2013] EWCOP 2442	https://www.bailii.org/cgi-bin/format.cgi?doc=/ew/cases/EWCOP/2013/2442.html&query=Dr+A
2013-04-22	Re. GM	[2013] EWHC 2966 (COP)	https://www.bailii.org/ew/cases/EWCOP/2013/2966.html
2013-05-21	Re SB (A patient; capacity to consent to termination)	[2013] EWCOP 1417	http://www.bailii.org/ew/cases/EWCOP/2013/1417.html
2013-06-19	LBX v K	[2013] EWHC 3230 (Fam)	https://www.bailii.org/ew/cases/EWHC/Fam/2013/3230.html
2013-07-23	NCC v WMA & MA	[2013] EWCOP 2580	http://www.bailii.org/ew/cases/EWCOP/2013/2580.html
2013-07-31	A Local Authority v TZ (No 1)	[2013] EWCOP 2322	http://www.bailii.org/ew/cases/EWCOP/2013/2322.html
2013-08-18	A NHS Trust v DE	[2013] EWHC 2562 (Fam)	https://www.bailii.org/ew/cases/EWHC/Fam/2013/2562.html
2013-09-11	Re AB	[2013] EWHC B39 (COP)	https://www.bailii.org/cgi-bin/format.cgi?doc=/ew/cases/EWCOP/2013/B39.html&query=AB
2013-10-23	Re M	[2013] EWHC 3456 (COP)	https://www.bailii.org/ew/cases/EWCOP/2013/3456.html
2013-11-15	LA v HP	[2013] EWCOP B40	https://www.bailii.org/cgi-bin/format.cgi?doc=/ew/cases/EWCOP/2013/B40.html&query=HP
2013-11-20	YLA v PM & MZ	[2013] EWCOP 4020	http://www.bailii.org/ew/cases/EWCOP/2013/4020.html
2013-12-11	Re P	[2013] EWHC 4581 (COP)	https://www.bailii.org/ew/cases/EWCOP/2013/4581.html
2014-01-23	IM v LM & Ors	[2014] EWCA Civ 37	http://www.bailii.org/ew/cases/EWCA/Civ/2014/37.html
2014-01-30	W NHS Trust v P	[2014] EWHC 119 (COP)	Available on Westlaw only - access via https://uk.westlaw.com
2014-01-31	Royal Free NHS v AB	[2014] EWCOP 50	https://www.bailii.org/ew/cases/EWCOP/2014/50.html
2014-02-11	Re DP or Public Guardian v JM	[2014] EWCOP B4	https://www.bailii.org/cgi-bin/format.cgi?doc=/ew/cases/EWCOP/2014/B4.html&query=DP
2014-02-17	Heart of England NHS Trust v JB	[2014] EWCOP 342	https://www.bailii.org/cgi-bin/format.cgi?doc=/ew/cases/EWCOP/2014/342.html&query=heart+of+england
2014-02-24	Westminster CC v MS	[2014] EWCOP B9	https://www.bailii.org/cgi-bin/format.cgi?doc=/ew/cases/EWCOP/2014/B9.html&query=westminster
2014-02-26	LB Redbridge v G	[2014] EWCOP 485	http://www.bailii.org/ew/cases/EWCOP/2014/485.html
2014-03-20	Re MS	[2014] EWCOP B14	http://www.bailii.org/ew/cases/EWCOP/2014/B14.html
2014-03-21	NCC v PB and TB	[2014] EWCOP 14	http://www.bailii.org/ew/cases/EWCOP/2014/14.html
2014-04-01	A local authority v TZ (No 2)	[2014] EWCOP 973	https://www.bailii.org/cgi-bin/format.cgi?doc=/ew/cases/EWCOP/2014/973.html&query=TZ
2014-04-03	Wandsworth CCG v IA and TA	[2014] EWCOP 990	http://www.bailii.org/ew/cases/EWCOP/2014/990.html
2014-04-10	Re MRJ	[2014] EWCOP B15	https://www.bailii.org/cgi-bin/format.cgi?doc=/ew/cases/EWCOP/2014/B15.html&query=MRJ
2014-05-01	Nottinghamshire NHS Trust v RC	[2014] EWCOP 1317	https://www.bailii.org/ew/cases/EWCOP/2014/1317.html
2014-05-02	An English LA v SW	[2014] EWCOP 43	https://www.bailii.org/ew/cases/EWCOP/2014/43.html
2014-05-07	RB v Brighton & Hove City Council	EWCA Civ 561	http://www.bailii.org/ew/cases/EWCA/Civ/2014/561.html
2014-06-09	LB Haringey v CM	[2014] EWCOP B23	https://www.bailii.org/ew/cases/EWCOP/2014/B23.html
2014-06-13	X v A Local Authority & Anor	[2014] EWCOP 29	http://www.bailii.org/ew/cases/EWCOP/2014/29.html
2014-07-04	Re. DD (No.2)	[2014] EWCOP 11	https://www.bailii.org/ew/cases/EWCOP/2014/11.html
2014-07-07	Re AB	[2014] EWCOP 12	https://www.bailii.org/ew/cases/EWCOP/2014/12.html
2014-07-15	Re. DD (No.3)	[2014] EWCOP 13	https://www.bailii.org/ew/cases/EWCOP/2014/13.html
2014-07-15	Public Guardian v DH	[2014] EWCOP 15	https://www.bailii.org/ew/cases/EWCOP/2014/15.html
2014-07-24	NHS Trust v J	[2014] EWCOP 2675	https://www.bailii.org/ew/cases/EWCOP/2014/2675.html
2014-07-29	LBX v TT	[2014] EWCOP 24	https://www.bailii.org/ew/cases/EWCOP/2014/24.html
2014-07-31	GW v A Local Authority	[2014] EWCOP 20	http://www.bailii.org/ew/cases/EWCOP/2014/20.html
2014-08-05	LB Islington v QR	[2014] EWCOP 26	http://www.bailii.org/ew/cases/EWCOP/2014/26.html
2014-08-11	A local authority v M	[2014] EWCOP 33	https://www.bailii.org/ew/cases/EWCOP/2014/33.html
2014-08-20	Re OB	[2014] EWCOP 28	https://www.bailii.org/ew/cases/EWCOP/2014/28.html
2014-08-28	NHS Trusts v FG	[2014] EWCOP 30	https://www.bailii.org/ew/cases/EWCOP/2014/30.html
2014-10-08	A NHS Trust v Ms X	[2014] EWCOP 35	https://www.bailii.org/ew/cases/EWCOP/2014/35.html
2014-10-23	Derbyshire CC v AC	[2014] EWCOP 38	https://www.bailii.org/ew/cases/EWCOP/2014/38.html
2014-11-05	Re PC	[2014] EWCOP 41	https://www.bailii.org/ew/cases/EWCOP/2014/41.html
2014-12-01	Re CT: The Public Guardian v CT & EY	[2014] EWCOP 51	http://www.bailii.org/ew/cases/EWCOP/2014/51.html
2014-12-10	Public Guardian v VT	[2014] EWCOP 52	https://www.bailii.org/ew/cases/EWCOP/2014/52.html
2014-12-17	LB Tower Hamlets v TB & SA	[2014] EWCOP 53	http://www.bailii.org/ew/cases/EWCOP/2014/53.html
2015-01-29	Re M	[2015] EWCOP 3	https://www.bailii.org/ew/cases/EWCOP/2015/3.html
2015-02-04	Re DD (No 5)	[2015] EWCOP 4	http://www.bailii.org/ew/cases/EWCOP/2015/4.html
2015-02-11	Re EG	[2015] EWCOP 6	https://www.bailii.org/ew/cases/EWCOP/2015/6.html
2015-02-12	Re SB	[2015] EWCOP 7	https://www.bailii.org/ew/cases/EWCOP/2015/7.html
2015-02-18	Re GW	[2015] EWCOP 9	https://www.bailii.org/ew/cases/EWCOP/2015/9.html
2015-02-25	Re DT	[2015] EWCOP 10	https://www.bailii.org/ew/cases/EWCOP/2015/10.html
2015-03-02	Re BN	[2015] EWCOP 11	https://www.bailii.org/ew/cases/EWCOP/2015/11.html
2015-03-11	Re PL	[2015] EWCOP 14	https://www.bailii.org/ew/cases/EWCOP/2015/14.html
2015-04-21	Re SM	[2015] EWCOP 27	https://www.bailii.org/ew/cases/EWCOP/2015/27.html
2015-04-29	Re EL	[2015] EWCOP 30	https://www.bailii.org/ew/cases/EWCOP/2015/30.html
2015-04-30	A local authority v AB	[2015] EWCOP 31	https://www.bailii.org/ew/cases/EWCOP/2015/31.html
2015-05-11	Re NG	[2015] EWCOP 34	https://www.bailii.org/ew/cases/EWCOP/2015/34.html
2015-05-15	BB v PP	[2015] EWCOP 93	https://www.bailii.org/ew/cases/EWCOP/2015/93.html
2015-06-24	Re OL	[2015] EWCOP 41	https://www.bailii.org/ew/cases/EWCOP/2015/41.html
2015-07-21	Surrey and Sussex NHS Trust v AB	[2015] EWCOP 50	https://www.bailii.org/ew/cases/EWCOP/2015/50.html
2015-07-29	Re FT	[2015] EWCOP 49	https://www.bailii.org/ew/cases/EWCOP/2015/49.html
2015-08-18	Re ARL	[2015] EWCOP 55	https://www.bailii.org/ew/cases/EWCOP/2015/55.html
2015-09-28	Wye Valley NHS v B	[2015] EWCOP 60	https://www.bailii.org/ew/cases/EWCOP/2015/60.html
2015-11-09	Public Guardian v MA	[2015] EWCOP 72	https://www.bailii.org/ew/cases/EWCOP/2015/72.html
2015-11-13	A Hospital Trust v CD	[2015] EWCOP 74	https://www.bailii.org/ew/cases/EWCOP/2015/74.html
2015-11-20	King’s College Hospital NHS Foundation Trust v C	[2015] EWCOP 80	http://www.bailii.org/ew/cases/EWCOP/2015/80.html
2015-12-09	Re CMW	[2015] EWCOP 86	https://www.bailii.org/ew/cases/EWCOP/2015/86.html
2015-12-17	P v Kent County Council	[2015] EWCOP 89	https://www.bailii.org/ew/cases/EWCOP/2015/89.html
2016-01-12	Re A	[2016] EWCOP 3	https://www.bailii.org/ew/cases/EWCOP/2016/3.html
2016-01-14	Re KJP	[2016] EWCOP 6	https://www.bailii.org/ew/cases/EWCOP/2016/6.html
2016-01-18	WBC v Z	[2016] EWCOP 4	http://www.bailii.org/ew/cases/EWCOP/2016/4.html
2016-01-22	NHS Trust v CS	[2016] EWCOP 10	https://www.bailii.org/ew/cases/EWCOP/2016/10.html
2016-03-01	NHS Trust v C	[2016] EWCOP 17	https://www.bailii.org/ew/cases/EWCOP/2016/17.html
2016-03-07	Re QQ	[2016] EWCOP 22	https://www.bailii.org/ew/cases/EWCOP/2016/22.html
2016-03-23	LB Southwark v KA (Capacity to Marry)	[2016] EWCOP 20	http://www.bailii.org/ew/cases/EWCOP/2016/20.html
2016-03-23	Re TW	[2016] EWCOP 18	https://www.bailii.org/ew/cases/EWCOP/2016/18.html
2016-05-12	Re RM	[2016] EWCOP 25	https://www.bailii.org/ew/cases/EWCOP/2016/25.html
2016-05-18	Cambridge NHS Trust v BF	[2016] EWCOP 26	https://www.bailii.org/ew/cases/EWCOP/2016/26.html
2016-09-23	NHS Trust v HN	[2016] EWCOP 43	https://www.bailii.org/ew/cases/EWCOP/2016/43.html
2016-11-04	SAD v SED	[2017] EWCOP 3	https://www.bailii.org/ew/cases/EWCOP/2017/3.html
2016-11-21	A local authority v X (No.2)	[2016] EWCOP 50	https://www.bailii.org/ew/cases/EWCOP/2016/50.html
2016-11-21	N v A Local Authority	[2016] EWCOP 47	http://www.bailii.org/ew/cases/EWCOP/2016/47.html
2016-11-25	NCC v TP	[2016] EWCOP 62	https://www.bailii.org/ew/cases/EWCOP/2016/62.html
2016-12-08	A University Hospital NHS Trust v CA	[2016] EWCOP 51	http://www.bailii.org/ew/cases/EWCOP/2016/51.html
2016-12-20	Cheshire and Wirral NHS Trust v Z	[2016] EWCOP 56	https://www.bailii.org/ew/cases/EWCOP/2016/56.html
2017-03-31	LBB v SL and NL	[2017] EWCOP 5	https://www.bailii.org/ew/cases/EWCOP/2017/5.html
2017-06-06	NHS Trist v QZ	[2017] EWCOP 11	https://www.bailii.org/ew/cases/EWCOP/2017/11.html
2017-06-12	Re IH	[2017] EWCOP 9	https://www.bailii.org/ew/cases/EWCOP/2017/9.html
2017-06-15	DM v YCC	[2017] EWCOP 13	https://www.bailii.org/ew/cases/EWCOP/2017/13.html
2017-07-26	Re. DMM (No.1)	[2017] EWCOP 32	https://www.bailii.org/ew/cases/EWCOP/2017/32.html
2017-10-02	Re. DMM (No.2)	[2017] EWCOP 33	https://www.bailii.org/ew/cases/EWCOP/2017/33.html
2017-10-12	Nottingham CC v JT aka North Midlands	[2017] EWCOP 25	https://www.bailii.org/cgi-bin/format.cgi?doc=/ew/cases/EWCOP/2017/25.html&query=nottingham+JT
2017-10-20	Hospital Trust v Ms V	[2017] EWCOP 20	https://www.bailii.org/ew/cases/EWCOP/2017/20.html
2017-10-25	Brent LBC v NB and Ors	[2017] EWCOP 34	https://www.bailii.org/ew/cases/EWCOP/2017/34.html
2017-12-19	Re FX	[2017] EWCOP 36	https://www.bailii.org/ew/cases/EWCOP/2017/36.html
2018-01-26	AB v HT	[2018] EWCOP 2	https://www.bailii.org/ew/cases/EWCOP/2018/2.html
2018-06-29	Re CDM	[2018] EWCOP 15	https://www.bailii.org/ew/cases/EWCOP/2018/15.html
